# Supplementary material for: Application of AI in Tablet Development: An Integrated Machine Learning Framework for Pre-Formulation Property Prediction
Source: Pharmaceutics. 2026 Apr 8;18(4):452. doi: 10.3390/pharmaceutics18040452 (PMC13118576; doi:10.3390/pharmaceutics18040452)
Supplement: Supplementary file 1 [file pharmaceutics-18-00452-s001.zip]

Archive with 1 entries (1 files):
- pharmaceutics-4200764-Supplementary.pdf
